# Supplementary material for: A new species and first record of the genus Procerobaetis Kaltenbach & Gattolliat, 2020 (Ephemeroptera, Baetidae) from Thailand
Source: Zookeys. 2021 Mar 10;1023:13–28. doi: 10.3897/zookeys.1023.61081 (PMC7969585; doi:10.3897/zookeys.1023.61081)
Supplement: XML Treatment for Procerobaetis totuspinosus [file zookeys.1023.61081-treatment1.xml]

<!DOCTYPE tp:taxon-treatment
  PUBLIC "-//TaxonX//DTD Taxonomic Treatment Publishing DTD v0 20100105//EN" "tax-treatment-NSO.dtd">
<tp:taxon-treatment xmlns:tp="http://www.plazi.org/taxpub"><tp:treatment-meta><kwd-group><label>Taxon classification</label><kwd><named-content xmlns:xlink="http://www.w3.org/1999/xlink" content-type="kingdom">Animalia</named-content></kwd><kwd><named-content xmlns:xlink="http://www.w3.org/1999/xlink" content-type="order">Ephemeroptera</named-content></kwd><kwd><named-content xmlns:xlink="http://www.w3.org/1999/xlink" content-type="family">Baetidae</named-content></kwd></kwd-group><mixed-citation publication-type="journal"><person-group><name><surname>Suttinun</surname><given-names>Chanaporn</given-names></name><name><surname>Kaltenbach</surname><given-names>Thomas</given-names></name><name><surname>Gattolliat</surname><given-names>Jean-Luc</given-names></name><name><surname>Boonsoong</surname><given-names>Boonsatien</given-names></name></person-group><article-title>A new species and first record of the genus <italic><tp:taxon-name><tp:taxon-name-part taxon-name-part-type="genus" reg="Procerobaetis">Procerobaetis</tp:taxon-name-part></tp:taxon-name></italic> Kaltenbach &amp; Gattolliat, 2020 (<tp:taxon-name><tp:taxon-name-part taxon-name-part-type="order">Ephemeroptera</tp:taxon-name-part></tp:taxon-name>, <tp:taxon-name><tp:taxon-name-part taxon-name-part-type="family">Baetidae</tp:taxon-name-part></tp:taxon-name>) from Thailand</article-title><source>Zookeys</source><day>10</day><month>3</month><year>2021</year><volume>1023</volume><fpage>13</fpage><lpage>28</lpage><pub-id pub-id-type="doi">10.3897/zookeys.1023.61081</pub-id></mixed-citation></tp:treatment-meta><tp:nomenclature><tp:taxon-name><object-id xmlns:xlink="http://www.w3.org/1999/xlink" content-type="arpha" xlink:type="simple">6F586DA9-FBD2-562C-BF95-5C7A4229CEFF</object-id>
              <tp:taxon-name-part taxon-name-part-type="genus" reg="Procerobaetis">Procerobaetis</tp:taxon-name-part>
              <tp:taxon-name-part taxon-name-part-type="species" reg="totuspinosus">totuspinosus</tp:taxon-name-part>
              <object-id xmlns:xlink="http://www.w3.org/1999/xlink" content-type="zoobank" xlink:type="simple">http://zoobank.org/964C6E8F-8417-4F94-ABE1-40D28F07CD4D</object-id>
            </tp:taxon-name><tp:taxon-authority>Suttinun, Kaltenbach &amp; Boonsoong</tp:taxon-authority><tp:taxon-status xmlns:xlink="http://www.w3.org/1999/xlink" xlink:type="simple">sp. nov.</tp:taxon-status><xref ref-type="fig" rid="F1">Figures 1</xref><xref ref-type="fig" rid="F2">, 2</xref><xref ref-type="fig" rid="F3">, 3</xref><xref ref-type="fig" rid="F4">, 4</xref><xref ref-type="fig" rid="F5">, 5</xref><xref ref-type="fig" rid="F6">, 6</xref><xref ref-type="fig" rid="F7">, 7</xref></tp:nomenclature><tp:treatment-sec sec-type="material" id="SECID0ERBAE"><title>Materials examined.</title><p><bold><italic>Holotype</italic>.</bold> 1 larva on slide, deposited in <abbrev xmlns:xlink="http://www.w3.org/1999/xlink" content-type="institution" xlink:title="Zoological Museum at Kasetsart University in Bangkok, Thailand" id="ABBRID0E3BAE" xlink:type="simple">ZMKU</abbrev>, Thailand, Chiang Mai, Mae Chaem district, Mae Chaem wadeable river, <named-content xmlns:xlink="http://www.w3.org/1999/xlink" content-type="dwc:verbatimCoordinates" xlink:type="simple"><named-content content-type="geo-json" specific-use="{&#34;type&#34;:&#34;Point&#34;,&#34;coordinates&#34;:[98.356611,18.512583]}" id="NCID0EECAE" xlink:type="simple">18°30'45.3"N, 98°21'23.8"E</named-content></named-content>, 475 m, 16.02.2020, B. Boonsoong leg.</p><p><bold><italic>Paratypes</italic>.</bold> 1 larva on slide, deposited in <abbrev xmlns:xlink="http://www.w3.org/1999/xlink" content-type="institution" xlink:title="Zoological Museum at Kasetsart University in Bangkok, Thailand" id="ABBRID0EZCAE" xlink:type="simple">ZMKU</abbrev>, same data as holotype; 1 larva in alcohol, GBIFCH00673237, deposited in <named-content xmlns:xlink="http://www.w3.org/1999/xlink" content-type="dwc:institutional_code" xlink:type="simple">MZL</named-content>, same data as holotype.</p></tp:treatment-sec><tp:treatment-sec sec-type="material" id="SECID0EDDAE"><title>Other materials.</title><p>6 larvae in alcohol, deposited in <abbrev xmlns:xlink="http://www.w3.org/1999/xlink" content-type="institution" xlink:title="Zoological Museum at Kasetsart University in Bangkok, Thailand" id="ABBRID0EJDAE" xlink:type="simple">ZMKU</abbrev>, same data as holotype. 2 larvae in alcohol, deposited in <abbrev xmlns:xlink="http://www.w3.org/1999/xlink" content-type="institution" xlink:title="Zoological Museum at Kasetsart University in Bangkok, Thailand" id="ABBRID0EODAE" xlink:type="simple">ZMKU</abbrev>, 1 larva in alcohol, GBIFCH00673238, deposited in <named-content xmlns:xlink="http://www.w3.org/1999/xlink" content-type="dwc:institutional_code" xlink:type="simple">MZL</named-content>, Thailand, Chiang Mai, Mae Rim district, Mae Sa stream, <named-content xmlns:xlink="http://www.w3.org/1999/xlink" content-type="dwc:verbatimCoordinates" xlink:type="simple"><named-content content-type="geo-json" specific-use="{&#34;type&#34;:&#34;Point&#34;,&#34;coordinates&#34;:[98.926000,18.910861]}" id="NCID0E2DAE" xlink:type="simple">18°54'39.1"N, 98°55'33.6"E</named-content></named-content>, 355 m, 15.02.2020, B. Boonsoong leg.</p></tp:treatment-sec><tp:treatment-sec sec-type="description" id="SECID0EJEAE"><title>Description.</title><p><bold>Larva</bold> (Figs <xref ref-type="fig" rid="F1">1</xref>–<xref ref-type="fig" rid="F7">7</xref>). Body length 4.5–4.6 mm.</p><fig id="F1" position="float" orientation="portrait"><object-id xmlns:xlink="http://www.w3.org/1999/xlink" content-type="doi" xlink:type="simple">10.3897/zookeys.1023.61081.figure1</object-id><object-id xmlns:xlink="http://www.w3.org/1999/xlink" content-type="arpha" xlink:type="simple">97D48469-4591-5A74-B4B2-BD8D6030340A</object-id><label>Figure 1.</label><caption><p><italic><tp:taxon-name><tp:taxon-name-part taxon-name-part-type="genus" reg="Procerobaetis">Procerobaetis</tp:taxon-name-part> <tp:taxon-name-part taxon-name-part-type="species" reg="totuspinosus">totuspinosus</tp:taxon-name-part></tp:taxon-name></italic> sp. nov., larval morphology <bold>A</bold> labrum <bold>B</bold> right mandible <bold>C</bold> right prostheca <bold>D</bold> left mandible <bold>E</bold> left prostheca <bold>F</bold> hypopharynx <bold>G</bold> maxilla <bold>H</bold> labium. Scale bar: 0.1 mm.</p></caption><graphic xmlns:xlink="http://www.w3.org/1999/xlink" xlink:href="zookeys-1023-013-g001.jpg" position="float" orientation="portrait" xlink:type="simple" id="oo_518625.jpg"><uri content-type="original_file" xlink:type="simple">https://binary.pensoft.net/fig/518625</uri></graphic></fig><p><bold><italic>Colouration</italic></bold> (Fig. <xref ref-type="fig" rid="F7">7</xref>). Head, thorax and abdomen dorsally brown, head and thorax with bright, median, dorsal suture. Head, thorax and abdomen ventrally light brown. Legs whitish. Caudal filaments whitish.</p><p><bold>Head. <italic>Antenna</italic></bold> (Figs <xref ref-type="fig" rid="F2">2A</xref>, <xref ref-type="fig" rid="F6">6A, B</xref>) approximately 3–4× as long as head length; flagellum with lanceolate spines at apex of each segment, longer at inner lateral margin, increasing in length distally in segment VII–XI and decreasing thereafter.</p><fig id="F2" position="float" orientation="portrait"><object-id xmlns:xlink="http://www.w3.org/1999/xlink" content-type="doi" xlink:type="simple">10.3897/zookeys.1023.61081.figure2</object-id><object-id xmlns:xlink="http://www.w3.org/1999/xlink" content-type="arpha" xlink:type="simple">6BF86229-BF3D-5F59-9003-ED9870D282AD</object-id><label>Figure 2.</label><caption><p><italic><tp:taxon-name><tp:taxon-name-part taxon-name-part-type="genus" reg="Procerobaetis">Procerobaetis</tp:taxon-name-part> <tp:taxon-name-part taxon-name-part-type="species" reg="totuspinosus">totuspinosus</tp:taxon-name-part></tp:taxon-name></italic> sp. nov., larval morphology <bold>A</bold> antenna <bold>B</bold> gill I <bold>C</bold> gill II <bold>D</bold> gill III <bold>E</bold> gill IV <bold>F</bold> gill V <bold>G</bold> gill VI <bold>H</bold> gill VII <bold>I</bold> paraproct. Scale bars: 0.1 mm.</p></caption><graphic xmlns:xlink="http://www.w3.org/1999/xlink" xlink:href="zookeys-1023-013-g002.jpg" position="float" orientation="portrait" xlink:type="simple" id="oo_518626.jpg"><uri content-type="original_file" xlink:type="simple">https://binary.pensoft.net/fig/518626</uri></graphic></fig><p><bold><italic>Labrum</italic></bold> (Fig. <xref ref-type="fig" rid="F1">1A</xref>). Rectangular, length 0.6× maximum width. Distal margin with medial emargination and a small process. Dorsally with many long, stout, simple setae scattered over area, erratically distributed, not arranged in an arc. Ventrally with a marginal row composed of five lateral long, feathered setae and ten anterolateral medial long, bifid, pectinate setae; ventral surface with ca five short, spine-like setae near lateral and anterolateral margins, increasing in length distally.</p><p><bold><italic>Right mandible</italic></bold> (Fig. <xref ref-type="fig" rid="F1">1B, C</xref>). Outer and inner sets of denticles with 4 + 1 + 3 denticles. Prostheca stout, arched, shorter than half of canines. Margin between prostheca and mola straight, with a row of medium, stout setae. Setae at apex of mola present.</p><p><bold><italic>Left mandible</italic></bold> (Fig. <xref ref-type="fig" rid="F1">1D, E</xref>). Outer and inner sets of denticles with 4 + 3 denticles. Prostheca stout, apically broad, reduced comb-shaped structure. Subtriangular process long and slender, above level of area between prostheca and mola. Denticles of mola apically constricted. Setae at apex of mola absent.</p><p>Both mandibles with lateral margins almost straight. Basal half with fine, simple setae scattered over dorsal surface.</p><p><bold><italic>Hypopharynx</italic></bold> (Fig. <xref ref-type="fig" rid="F1">1F</xref>). Lingua equal to superlingua, longer than broad, with medial tuft of long, stout setae. Superlingua distally almost straight, lateral margin rounded, with fine, long, simple setae along laterodistal margin.</p><p><bold><italic>Maxilla</italic></bold> (Fig. <xref ref-type="fig" rid="F1">1G</xref>). Galea-lacinia with two simple, robust apical setae under crown. Medially with one pectinate, spine-like seta and a row of five long, simple setae increasing in length. Maxillary palp 1.8× as long as length of galea-lacinia with segment I shorter than galea-lacinia; palp segment II 0.5× length of segment I, palp segment III 1.4× length of segment II; setae on maxillary palp fine, simple, scattered over surface of segments I, II and III; apex of last segment rounded.</p><p><bold><italic>Labium</italic></bold> (Fig. <xref ref-type="fig" rid="F1">1H</xref>). Glossae basally broad, narrowing toward apex, shorter than paraglossae; inner margin with eight spine-like setae; apex with two long and one medium, robust, pectinate setae; outer margin with six spine-like setae, increasing in length distally; ventral surface with medium, fine, simple, scattered setae. Paraglossae subrectangular, apically curved inward; apex rounded, with two rows of long, robust, simple setae; ventrally two medium, simple setae in anteromedial area; dorsally with a row of four or five long, spine-like setae near inner margin. Labial palp with segment I 0.85× length of segments II and III combined, ventrally scattered with short, fine, simple setae; segment II with very small distomedial expansion, ventrally with scattered short, fine, simple setae, dorsally with a row of four long, spine-like setae; segment III subquadrangular, apex rounded, ventral surface with an arc of five stout, spine-like setae on anteromedially, covered with short spine-like, simple setae and short, fine, simple setae. Mentum distally scattered with fine, simple setae.</p><p><bold>Thorax. <italic>Foreleg</italic></bold> (Figs <xref ref-type="fig" rid="F3">3A</xref>, <xref ref-type="fig" rid="F4">4</xref>). Ratio of foreleg segments 1.4:1.0:0.9:0.3. <bold><italic>Femur</italic>.</bold> Length 3.7–4.1× maximum width; dorsal margin with a row of six curved, spine-like setae; length of setae 0.23× maximum width of femur; apex rounded, with one pair of spine-like setae (Fig. <xref ref-type="fig" rid="F4">4A</xref>); many stout, lanceolate, laterally pectinate setae scattered along ventral margin (Fig. <xref ref-type="fig" rid="F4">4B</xref>); femoral patch absent. <bold><italic>Tibia</italic>.</bold> Dorsal margin with a row of fine, simple setae; ventral margin with a row of curved, laterally pectinate, spine-like setae, on apex three longer, laterally pectinate, spine-like setae; anterior surface scattered with stout, lanceolate, laterally pectinate setae; patellotibial suture present on basal 1/3 area. <bold><italic>Tarsus</italic>.</bold> Dorsal margin with a row of fine, simple setae (Fig. <xref ref-type="fig" rid="F4">4C</xref>); ventral margin with a row of curved, laterally pectinate, spine-like setae, on proximal area with some curved, laterally pectinate, spine-like setae (Fig. <xref ref-type="fig" rid="F4">4C</xref>), not arranged in a row; tarsal claw (Fig. <xref ref-type="fig" rid="F4">4D</xref>) elongate, slender, apically pointed, with one row of six or seven larger denticles and many minute denticles, ventral margin at apex straight, with many stripes.</p><fig id="F3" position="float" orientation="portrait"><object-id xmlns:xlink="http://www.w3.org/1999/xlink" content-type="doi" xlink:type="simple">10.3897/zookeys.1023.61081.figure3</object-id><object-id xmlns:xlink="http://www.w3.org/1999/xlink" content-type="arpha" xlink:type="simple">6F87AD86-DC97-5F77-8A5E-8DA1435EE840</object-id><label>Figure 3.</label><caption><p><italic><tp:taxon-name><tp:taxon-name-part taxon-name-part-type="genus" reg="Procerobaetis">Procerobaetis</tp:taxon-name-part> <tp:taxon-name-part taxon-name-part-type="species" reg="totuspinosus">totuspinosus</tp:taxon-name-part></tp:taxon-name></italic> sp. nov., SEMs of legs <bold>A</bold> foreleg <bold>B</bold> middle leg <bold>C</bold> hind leg.</p></caption><graphic xmlns:xlink="http://www.w3.org/1999/xlink" xlink:href="zookeys-1023-013-g003.jpg" position="float" orientation="portrait" xlink:type="simple" id="oo_518627.jpg"><uri content-type="original_file" xlink:type="simple">https://binary.pensoft.net/fig/518627</uri></graphic></fig><fig id="F4" position="float" orientation="portrait"><object-id xmlns:xlink="http://www.w3.org/1999/xlink" content-type="doi" xlink:type="simple">10.3897/zookeys.1023.61081.figure4</object-id><object-id xmlns:xlink="http://www.w3.org/1999/xlink" content-type="arpha" xlink:type="simple">045715E1-8E83-51F1-84C4-BC36B75B18A8</object-id><label>Figure 4.</label><caption><p><italic><tp:taxon-name><tp:taxon-name-part taxon-name-part-type="genus" reg="Procerobaetis">Procerobaetis</tp:taxon-name-part> <tp:taxon-name-part taxon-name-part-type="species" reg="totuspinosus">totuspinosus</tp:taxon-name-part></tp:taxon-name></italic> sp. nov., SEMs of foreleg <bold>A</bold> setae at dorsal margin of femur apex <bold>B</bold> setae near ventral margin of femur <bold>C</bold> setae at ventral margin of tibia apex and proximal tarsus <bold>D</bold> fore claw.</p></caption><graphic xmlns:xlink="http://www.w3.org/1999/xlink" xlink:href="zookeys-1023-013-g004.jpg" position="float" orientation="portrait" xlink:type="simple" id="oo_518628.jpg"><uri content-type="original_file" xlink:type="simple">https://binary.pensoft.net/fig/518628</uri></graphic></fig><p><bold><italic>Middle leg</italic></bold> (Fig. <xref ref-type="fig" rid="F3">3B</xref>). As foreleg, but dorsal margin of femur slightly concave.</p><p><bold><italic>Hind leg</italic></bold> (Fig. <xref ref-type="fig" rid="F3">3C</xref>). As foreleg, but dorsal margin of femur slightly concave.</p><p><bold>Abdomen. <italic>Tergites</italic></bold> (Fig. <xref ref-type="fig" rid="F5">5</xref>). Surface with scattered scales, U-shaped scale bases and micropores. Posterior margin of tergites I–V bare, tergites VI–VIII with triangular spines, tergite IX (Fig. <xref ref-type="fig" rid="F5">5B</xref>) with triangular spines absent in middle part.</p><fig id="F5" position="float" orientation="portrait"><object-id xmlns:xlink="http://www.w3.org/1999/xlink" content-type="doi" xlink:type="simple">10.3897/zookeys.1023.61081.figure5</object-id><object-id xmlns:xlink="http://www.w3.org/1999/xlink" content-type="arpha" xlink:type="simple">70406116-3823-520C-84C1-33037711C30F</object-id><label>Figure 5.</label><caption><p><italic><tp:taxon-name><tp:taxon-name-part taxon-name-part-type="genus" reg="Procerobaetis">Procerobaetis</tp:taxon-name-part> <tp:taxon-name-part taxon-name-part-type="species" reg="totuspinosus">totuspinosus</tp:taxon-name-part></tp:taxon-name></italic> sp. nov., SEMs of tergites <bold>A</bold> tergites V–IX <bold>B</bold> enlargement of tergites VIII–IX.</p></caption><graphic xmlns:xlink="http://www.w3.org/1999/xlink" xlink:href="zookeys-1023-013-g005.jpg" position="float" orientation="portrait" xlink:type="simple" id="oo_518629.jpg"><uri content-type="original_file" xlink:type="simple">https://binary.pensoft.net/fig/518629</uri></graphic></fig><p><bold><italic>Gills</italic></bold> (Fig. <xref ref-type="fig" rid="F2">2B–H</xref>). Present on segments I–VII; elongate with very long, extended points; margin with very small denticles intercalating fine, simple setae; tracheae limited to main trunk. Gill I (Fig. <xref ref-type="fig" rid="F2">2B</xref>) as long as length of segments II and III combined, gill II (Fig. <xref ref-type="fig" rid="F2">2C</xref>) as long as length of segments III and 2/3 of IV combined, gill III (Fig. <xref ref-type="fig" rid="F2">2D</xref>) as long as length of segments IV and V combined, gill IV (Fig. <xref ref-type="fig" rid="F2">2E</xref>) as long as length of segments V and VI combined, gill V (Fig. <xref ref-type="fig" rid="F2">2F</xref>) as long as length of segments VI and VII combined, gill VI (Fig. <xref ref-type="fig" rid="F2">2G</xref>) as long as length of segments VII and VIII combined, gill VII (Fig. <xref ref-type="fig" rid="F2">2H</xref>) as long as length of segments VIII–X combined.</p><p><bold><italic>Paraproct</italic></bold> (Figs <xref ref-type="fig" rid="F2">2I</xref>, <xref ref-type="fig" rid="F6">6C</xref>). Posterior margin with nine or ten stout spines; surface scattered with scales and U-shaped scale bases; posterolateral extension (cercotractor) with nine medium, blunt, marginal spines.</p><p><bold><italic>Caudal filaments</italic></bold> (Fig. <xref ref-type="fig" rid="F6">6D</xref>). Cerci ca 0.4× body length, median caudal filament ca 0.8× length of cerci.</p><fig id="F6" position="float" orientation="portrait"><object-id xmlns:xlink="http://www.w3.org/1999/xlink" content-type="doi" xlink:type="simple">10.3897/zookeys.1023.61081.figure6</object-id><object-id xmlns:xlink="http://www.w3.org/1999/xlink" content-type="arpha" xlink:type="simple">758736F9-20DB-50EB-B959-ECBB23400C51</object-id><label>Figure 6.</label><caption><p><italic><tp:taxon-name><tp:taxon-name-part taxon-name-part-type="genus" reg="Procerobaetis">Procerobaetis</tp:taxon-name-part> <tp:taxon-name-part taxon-name-part-type="species" reg="totuspinosus">totuspinosus</tp:taxon-name-part></tp:taxon-name></italic> sp. nov., SEMs of larval morphology <bold>A</bold> antenna <bold>B</bold> closer view detail of antenna showing details of lanceolate spines <bold>C</bold> paraproct <bold>D</bold> caudal filaments middle section.</p></caption><graphic xmlns:xlink="http://www.w3.org/1999/xlink" xlink:href="zookeys-1023-013-g006.jpg" position="float" orientation="portrait" xlink:type="simple" id="oo_518630.jpg"><uri content-type="original_file" xlink:type="simple">https://binary.pensoft.net/fig/518630</uri></graphic></fig></tp:treatment-sec><tp:treatment-sec sec-type="description" id="SECID0E4TAE"><title>Diagnostic characters.</title><p><bold>Larva.</bold> The main diagnostic characters are: i) the posterior margin of tergites VI–VIII entirely with triangular spines; ii) the maxillary palp is shorter than in other species, with segment I shorter than galea-lacinia; and iii) all gills present extended points as in <italic><tp:taxon-name><tp:taxon-name-part taxon-name-part-type="genus" reg="Procerobaetis">P.</tp:taxon-name-part> <tp:taxon-name-part taxon-name-part-type="species" reg="freitagi">freitagi</tp:taxon-name-part></tp:taxon-name></italic>, while in <italic><tp:taxon-name><tp:taxon-name-part taxon-name-part-type="genus" reg="Procerobaetis">P.</tp:taxon-name-part> <tp:taxon-name-part taxon-name-part-type="species" reg="leptobranchius">leptobranchius</tp:taxon-name-part></tp:taxon-name></italic> and <italic><tp:taxon-name><tp:taxon-name-part taxon-name-part-type="genus" reg="Procerobaetis">P.</tp:taxon-name-part> <tp:taxon-name-part taxon-name-part-type="species" reg="petersorum">petersorum</tp:taxon-name-part></tp:taxon-name></italic> only gills I and II are apically strongly produced.</p><fig id="F7" position="float" orientation="portrait"><object-id xmlns:xlink="http://www.w3.org/1999/xlink" content-type="doi" xlink:type="simple">10.3897/zookeys.1023.61081.figure7</object-id><object-id xmlns:xlink="http://www.w3.org/1999/xlink" content-type="arpha" xlink:type="simple">0A0E495E-30CB-5D8B-947F-F0D5A3FD5BED</object-id><label>Figure 7.</label><caption><p><italic><tp:taxon-name><tp:taxon-name-part taxon-name-part-type="genus" reg="Procerobaetis">Procerobaetis</tp:taxon-name-part> <tp:taxon-name-part taxon-name-part-type="species" reg="totuspinosus">totuspinosus</tp:taxon-name-part></tp:taxon-name></italic> sp. nov., habitus, larvae <bold>A</bold> dorsal view, male <bold>B</bold> lateral view, male <bold>C</bold> dorsal view, female <bold>D</bold> lateral view, female. Scale bars: 1 mm.</p></caption><graphic xmlns:xlink="http://www.w3.org/1999/xlink" xlink:href="zookeys-1023-013-g007.jpg" position="float" orientation="portrait" xlink:type="simple" id="oo_518631.jpg"><uri content-type="original_file" xlink:type="simple">https://binary.pensoft.net/fig/518631</uri></graphic></fig></tp:treatment-sec><tp:treatment-sec sec-type="Winged stages" id="SECID0EGWAE"><title>Winged stages.</title><p>Unknown.</p></tp:treatment-sec><tp:treatment-sec sec-type="etymology" id="SECID0ELWAE"><title>Etymology.</title><p><italic><tp:taxon-name><tp:taxon-name-part taxon-name-part-type="genus" reg="Procerobaetis">Procerobaetis</tp:taxon-name-part> <tp:taxon-name-part taxon-name-part-type="species" reg="totuspinosus">totuspinosus</tp:taxon-name-part></tp:taxon-name></italic> sp. nov. is a combination of <italic>totus</italic> (derived from the Latin word meaning entire, whole, complete) and <italic>spina</italic> (meaning spine), in reference to the remarkable complete row of triangular spines at the posterior margin of tergites VI–VIII.</p></tp:treatment-sec><tp:treatment-sec sec-type="distribution" id="SECID0EAXAE"><title>Distribution.</title><p>Chiang Mai province</p></tp:treatment-sec><tp:treatment-sec sec-type="Biological aspects" id="SECID0EFXAE"><title>Biological aspects.</title><p>The specimens were collected in a stream and a wadeable river (Fig. <xref ref-type="fig" rid="F8">8</xref>) at a range of altitudes (355–475 m a.s.l.). Mae Sa stream is located mostly in residential areas with a partly closed canopy; the substrate was dominated by pebble and gravel, with few patches of leaf litter or dead wood (Fig. <xref ref-type="fig" rid="F8">8A</xref>). Mae Chaem wadeable river is kind of the submontane type, bordered by farmland and residential areas; its substrate was dominated by sand (Fig. <xref ref-type="fig" rid="F8">8B</xref>). The larvae of the new species were found in the littoral zone, which was characterised by submerged wood, a sand and gravel bottom (Fig. <xref ref-type="fig" rid="F8">8C</xref>), and vegetation and roots along the riverbank (Fig. <xref ref-type="fig" rid="F8">8D</xref>).</p><fig id="F8" position="float" orientation="portrait"><object-id xmlns:xlink="http://www.w3.org/1999/xlink" content-type="doi" xlink:type="simple">10.3897/zookeys.1023.61081.figure8</object-id><object-id xmlns:xlink="http://www.w3.org/1999/xlink" content-type="arpha" xlink:type="simple">A1F6B690-BA3D-5717-80E0-E574B85DAA7A</object-id><label>Figure 8.</label><caption><p>Habitats of <italic><tp:taxon-name><tp:taxon-name-part taxon-name-part-type="genus" reg="Procerobaetis">Procerobaetis</tp:taxon-name-part> <tp:taxon-name-part taxon-name-part-type="species" reg="totuspinosus">totuspinosus</tp:taxon-name-part></tp:taxon-name></italic> sp. nov. larva <bold>A</bold> Mae Sa stream <bold>B</bold> Mae Chaem wadeable river <bold>C</bold> submerged woods with bottom sand and gravel <bold>D</bold> riverbank with vegetation and root.</p></caption><graphic xmlns:xlink="http://www.w3.org/1999/xlink" xlink:href="zookeys-1023-013-g008.jpg" position="float" orientation="portrait" xlink:type="simple" id="oo_518632.jpg"><uri content-type="original_file" xlink:type="simple">https://binary.pensoft.net/fig/518632</uri></graphic></fig></tp:treatment-sec><tp:treatment-sec sec-type="Molecular analysis" id="SECID0E6YAE"><title>Molecular analysis.</title><p>The Kimura 2-parameter (<abbrev xmlns:xlink="http://www.w3.org/1999/xlink" xlink:title="Kimura-2-parameter" id="ABBRID0EFZAE" xlink:type="simple">K2P</abbrev>) analysis revealed interspecific distances (COI) between the new species and the other species of 20–23%. In addition, the interspecific genetic distances of known <italic><tp:taxon-name><tp:taxon-name-part taxon-name-part-type="genus" reg="Procerobaetis">Procerobaetis</tp:taxon-name-part></tp:taxon-name></italic> species varied between13–20% (Table <xref ref-type="table" rid="T2">2</xref>).</p><table-wrap id="T2" position="float" orientation="portrait"><label>Table 2.</label><caption><p>Genetic distances (COI) between sequenced specimens, using the Kimura 2-parameter.</p></caption><table id="TID0EBRAG" rules="all"><tbody><tr><th rowspan="1" colspan="2"/><th rowspan="1" colspan="1">1</th><th rowspan="1" colspan="1">2</th><th rowspan="1" colspan="1">3</th><th rowspan="1" colspan="1">4</th></tr><tr><td rowspan="1" colspan="1">1</td><td rowspan="1" colspan="1">
                      <italic><tp:taxon-name><tp:taxon-name-part taxon-name-part-type="genus" reg="Procerobaetis">Procerobaetis</tp:taxon-name-part> <tp:taxon-name-part taxon-name-part-type="species" reg="leptobranchius">leptobranchius</tp:taxon-name-part></tp:taxon-name></italic>
                    </td><td rowspan="1" colspan="1"/><td rowspan="1" colspan="1"/><td rowspan="1" colspan="1"/><td rowspan="1" colspan="1"/></tr><tr><td rowspan="1" colspan="1">2</td><td rowspan="1" colspan="1">
                      <italic><tp:taxon-name><tp:taxon-name-part taxon-name-part-type="genus" reg="Procerobaetis">Procerobaetis</tp:taxon-name-part> <tp:taxon-name-part taxon-name-part-type="species" reg="petersorum">petersorum</tp:taxon-name-part></tp:taxon-name></italic>
                    </td><td rowspan="1" colspan="1">0.13</td><td rowspan="1" colspan="1"/><td rowspan="1" colspan="1"/><td rowspan="1" colspan="1"/></tr><tr><td rowspan="1" colspan="1">3</td><td rowspan="1" colspan="1"><italic><tp:taxon-name><tp:taxon-name-part taxon-name-part-type="genus" reg="Procerobaetis">Procerobaetis</tp:taxon-name-part></tp:taxon-name></italic> sp. C</td><td rowspan="1" colspan="1">0.16</td><td rowspan="1" colspan="1">0.16</td><td rowspan="1" colspan="1"/><td rowspan="1" colspan="1"/></tr><tr><td rowspan="1" colspan="1">4</td><td rowspan="1" colspan="1">
                      <italic><tp:taxon-name><tp:taxon-name-part taxon-name-part-type="genus" reg="Procerobaetis">Procerobaetis</tp:taxon-name-part> <tp:taxon-name-part taxon-name-part-type="species" reg="freitagi">freitagi</tp:taxon-name-part></tp:taxon-name></italic>
                    </td><td rowspan="1" colspan="1">0.20</td><td rowspan="1" colspan="1">0.19</td><td rowspan="1" colspan="1">0.20</td><td rowspan="1" colspan="1"/></tr><tr><td rowspan="1" colspan="1">5</td><td rowspan="1" colspan="1"><italic><tp:taxon-name><tp:taxon-name-part taxon-name-part-type="genus" reg="Procerobaetis">Procerobaetis</tp:taxon-name-part> <tp:taxon-name-part taxon-name-part-type="species" reg="totuspinosus">totuspinosus</tp:taxon-name-part></tp:taxon-name></italic> sp. nov.</td><td rowspan="1" colspan="1">0.22</td><td rowspan="1" colspan="1">0.20</td><td rowspan="1" colspan="1">0.23</td><td rowspan="1" colspan="1">0.20</td></tr></tbody></table></table-wrap><fig id="F9" position="float" orientation="portrait"><object-id xmlns:xlink="http://www.w3.org/1999/xlink" content-type="doi" xlink:type="simple">10.3897/zookeys.1023.61081.figure9</object-id><object-id xmlns:xlink="http://www.w3.org/1999/xlink" content-type="arpha" xlink:type="simple">FE6C5DD6-BB50-527C-92A7-9BDA9E50C0C9</object-id><label>Figure 9.</label><caption><p>Distribution of genus <italic><tp:taxon-name><tp:taxon-name-part taxon-name-part-type="genus" reg="Procerobaetis">Procerobaetis</tp:taxon-name-part></tp:taxon-name></italic>: <italic><tp:taxon-name><tp:taxon-name-part taxon-name-part-type="genus" reg="Procerobaetis">Procerobaetis</tp:taxon-name-part> <tp:taxon-name-part taxon-name-part-type="species" reg="totuspinosus">totuspinosus</tp:taxon-name-part></tp:taxon-name></italic> sp. nov. (star); <italic><tp:taxon-name><tp:taxon-name-part taxon-name-part-type="genus" reg="Procerobaetis">P.</tp:taxon-name-part> <tp:taxon-name-part taxon-name-part-type="species" reg="leptobranchius">leptobranchius</tp:taxon-name-part></tp:taxon-name></italic> (square); <italic><tp:taxon-name><tp:taxon-name-part taxon-name-part-type="genus" reg="Procerobaetis">P.</tp:taxon-name-part> <tp:taxon-name-part taxon-name-part-type="species" reg="petersorum">petersorum</tp:taxon-name-part></tp:taxon-name></italic> (hexagonal); <italic><tp:taxon-name><tp:taxon-name-part taxon-name-part-type="genus" reg="Procerobaetis">P.</tp:taxon-name-part> <tp:taxon-name-part taxon-name-part-type="species" reg="freitagi">freitagi</tp:taxon-name-part></tp:taxon-name></italic> (circle).</p></caption><graphic xmlns:xlink="http://www.w3.org/1999/xlink" xlink:href="zookeys-1023-013-g009.jpg" position="float" orientation="portrait" xlink:type="simple" id="oo_518633.jpg"><uri content-type="original_file" xlink:type="simple">https://binary.pensoft.net/fig/518633</uri></graphic></fig></tp:treatment-sec></tp:taxon-treatment>
